# Supplementary material for: Expression Pattern of Seminal Plasma Extracellular Vesicle Small RNAs in Boar Semen
Source: Front Vet Sci. 2020 Nov 11;7:585276. doi: 10.3389/fvets.2020.585276 (PMC7685987; doi:10.3389/fvets.2020.585276)
Supplement: Supplementary file 1 [file Table_1.XLS]

## Sheet: novel_hairpin_mature
precursor_id	precursor_seq	mfe	position	mature_id	mature_seq	Readcount	TPM
novel_1	caucuuaccggacagugcuggauuucucggcucgacucuaacacugucugguaacgauguu	-27.6	chr6:63490762..63490823:+	novel_1	uaacacugucugguaacgauguu	83007	45600.7
novel_10	ugagguaguagguuguauaguuggggcuccgcccggcuguggaauaacuauacaaccuacugucuuucc	-35.1	chr5:3397057..3397126:-	novel_10	ugagguaguagguuguauaguug	379	208.207
novel_113	agggucugcuccaggugggaugccuguucucaggucugcaucccacuguggccucccugc	-29.1	chr2:150076127..150076187:-	novel_113	aucccacuguggccucccugc	3	1.64808
novel_128	augcuggagaccuggagaccggcuccaggccucccgcaucc	-24.2	chr4:6449580..6449621:+	novel_128	cuccaggccucccgcaucc	1	0.549359
novel_130	cgggucgggguggggcggggcgcgcagcccaaagugguugccagggaaacugcgcggcgccgcuuccggcc	-38.8	chr13:65532607..65532678:-	novel_130	cgggucgggguggggcgg	21	11.5365
novel_131	agugguucuuaacaguucaacaguucuguagcgcaauugugaaauguuuaggaccacuag	-22.1	AEMK02000452.1:2527865..2527925:+	novel_131	gugaaauguuuaggaccacuag	5056	2777.56
novel_146	acgggaacuccaaggaaauucuuguauguuuuaaauauaugaguuuauuggaguucccacug	-28.4	AEMK02000258.1:174430..174492:+	novel_146	acgggaacuccaaggaaauucu	21	11.5365
novel_153	agugguccuaaacauuucacaauugcgcuacagaacuguugaacuguuaagaaccacugg	-15.4	AEMK02000452.1:2527862..2527922:-	novel_153	uugaacuguuaagaaccacugg	3	1.64808
novel_156	agggagacggcagacaagagcgugaagcccccccagcccugucucacugucuccuucc	-21.3	chr14:34019750..34019808:-	novel_156	agggagacggcagacaagagcgu	34	18.6782
novel_180	ucuggcacauguucuaaccugucuuguugucaugcuuacagaagguuagaugugcuggu	-21.5	chr5:66780490..66780549:-	novel_180	ucuggcacauguucuaaccugucu	101	55.4853
novel_181	ucgcaacuugggguugucuggguuugggccgacccaugucacccggaagaucccaggccagagg	-29.9	AEMK02000400.1:5100..5164:-	novel_181	cggaagaucccaggccagagg	10	5.49359
novel_184	aaacgagggcuccagagguguguguggcccugugggaagcccucccugcc	-22.3	chr8:6455613..6455663:+	novel_184	aaacgagggcuccagaggugu	8	4.39487
novel_200	uccccguuacugcugacaggcgaaaucuaggcaccuuccugcaggaaggaauuccuagucccgacaggauggcggggccu	-33.5	chr5:10439352..10439432:-	novel_200	uccccguuacugcugacag	30	16.4808
novel_203	ccucgggggagaagcucccugggcaccucucgcccagcgcaggggcugcuccucugcuaga	-32.9	chr1:56491808..56491869:+	novel_203	ccucgggggagaagcucccugg	1	0.549359
novel_213	uucugcucuuggaaucugggcaccucucaagagaggugaagaaaugcugaucccugcagagaaaaga	-21.2	chr7:30082047..30082114:-	novel_213	uucugcucuuggaaucugg	5	2.7468
novel_223	uuagaggagaugaagacgcuucucaguagaagaggagaagagucuaacucuccuguccuc	-21.3	chrX:118946115..118946175:-	novel_223	uuagaggagaugaagacgcuu	6	3.29615
novel_224	cugcucugaggcucagccugcauggguugggccccagggcagcc	-31.5	AEMK02000657.1:27526..27570:-	novel_224	cugcucugaggcucagcc	5	2.7468
novel_228	ccggcuggaaguuugaggggggcucacuuucccaccuccacaccgccgccccucuuccuucuccaacu	-22.9	chr16:72155979..72156047:-	novel_228	ccggcuggaaguuugagg	175	96.1378
novel_230	cuuugggaaaugacucaggaggugcuggcucagcuuucuuggccuuuuguccuuaccucuuugagccauagggcaucugc	-20.96	chr9:122658246..122658326:+	novel_230	cuuugggaaaugacucagga	17	9.3391
novel_237	ucacaagaaggugucaauucagguggacuaaaauaugaauggcgcuuuuuugugaag	-23.7	chrX:119807711..119807768:-	novel_237	aauggcgcuuuuuugugaag	3	1.64808
novel_239	gcuugucugagugucugcugucacccuggcacugaauugcaggacccaggcugucccaucaccccagacagccc	-24.6	chr7:94644283..94644357:+	novel_239	gcuugucugagugucugc	8	4.39487
novel_243	caaggaggagucagaugaggcugcugggcuuuucugagccagcugcggccaucuggguccuccucgac	-39.6	chr18:50346071..50346139:-	novel_243	caaggaggagucagaugaggcug	6	3.29615
novel_245	gagcccaucucuuccaggcucuaccaccuucuuuugauucucagugaagaagguaucccaggaaaaggauuggcucug	-27.2	chr16:71022987..71023065:-	novel_245	caggaaaaggauuggcucug	27	14.8327
novel_248	gagauucugauugguaccugcccugugacagguggggaucaggaggaacgu	-17.2	chr7:30091654..30091705:-	novel_248	gagauucugauugguaccug	12	6.59231
novel_251	ccccugucuguuuggggugccuuagauggccauggaaauccaucugggguguccagguuucaucucugaccccgggcugugggcc	-35.4	AEMK02000472.1:43877..43962:+	novel_251	ucucugaccccgggcugugggcc	1	0.549359
novel_254	gcagaguuuugagcuggcucacauggucuuucuccuuggagugcacccaucuaucugguugauucugcca	-20.1	chr15:56395509..56395579:+	novel_254	uaucugguugauucugcca	50	27.468
novel_255	cagagaagccauccagcgaggcugagcuuucuuugug	-11.4	chr5:66776113..66776150:+	novel_255	aggcugagcuuucuuugug	6	3.29615
novel_256	ucuggcuuuaaucucugucuuguauauaugaaagagaaagagauuaaagcuagcag	-23.5	chr13:103688100..103688156:-	novel_256	ucuggcuuuaaucucugucuug	1	0.549359
novel_264	uucuccagcagcugccaggcucugcguggccuugggugggugugcuggacccug	-22	AEMK02000472.1:45274..45328:+	novel_264	ugggugggugugcuggacccug	3	1.64808
novel_269	ccccgccgggccggggggcuggcgcccccggggccgacucggaggga	-32	chr2:5143206..5143253:+	novel_269	ccccgccgggccgggggg	2	1.09872
novel_271	cucccucccggcucugcugagcucaccugagcgcgagucgggacccggc	-23.2	AEMK02000489.1:42758..42807:+	novel_271	gcgcgagucgggacccggc	3	1.64808
novel_272	uccugucugaagaugggggggcuggacuggccuccucacugcugauagccuggggccagggcccccccuucuucaccuggggagg	-48.6	chr3:126645046..126645131:-	novel_272	uccugucugaagaugggggg	1	0.549359
novel_54	uauccagacaggugcuguucucuugacgacugcugaacggcgccugugugguuagag	-27.64	chrX:118944594..118944651:-	novel_54	uauccagacaggugcuguuc	172	94.4898
novel_55	gggagccaggcggguggaggcuggaccgggggucgguccucgcgcguggcucuc	-31	AEMK02000695.1:11551..11605:+	novel_55	gggagccaggcggguggaggc	12	6.59231
novel_61	uauccaggcaggugcuguucucuuuacuagugaacggcgccugugugguu	-30.4	chrX:118946844..118946894:-	novel_61	uauccaggcaggugcuguucucu	143	78.5583
novel_85	cgcccccgccgccgccgccgccgcggccgccggcugcagcugcaaggccgcugggcagggcgcgggggucgccg	-49.2	chr3:49807840..49807914:+	novel_85	agggcgcgggggucgccg	1	0.549359
novel_93	uuguccgugccccacccacucacccgugugugugugugugugugggcgccggacgccc	-29.5	AEMK02000489.1:46336..46394:+	novel_93	ugugugugggcgccggacgccc	6	3.29615
